# Supplementary material for: Androgen receptor reprogramming demarcates prognostic, context-dependent gene sets in primary and metastatic prostate cancer
Source: Clin Epigenetics. 2022 May 4;14:60. doi: 10.1186/s13148-022-01278-8 (PMC9069737; doi:10.1186/s13148-022-01278-8)
Supplement: Supplementary file 4 — Additional file 4. Table S1: List of genes included in each state-specific AR binding gene set and fold-change in gene expression across states. [file 13148_2022_1278_MOESM4_ESM.xlsx]

## Sheet: Sheet1
LiT_genes	Lit_genes_description	LiT_genes_log2FC_TCGA_primary_normal	GiT_genes	GiT_genes_description	GiT_genes_log2FC_TCGA_primary_normal	LiM_genes	LiM_genes_description	LiM_genes_log2FC_Taylor_met_primary	GiM_genes	GiM_genes_description	GiM_genes_log2FC_Taylor_met_primary
ACACB	acetyl-CoA carboxylase beta [Source:HGNC Symbol;Acc:HGNC:85]	-1.1345	ACSM1	acyl-CoA synthetase medium chain family member 1 [Source:HGNC Symbol;Acc:HGNC:18049]	2.89268	A2M	alpha-2-macroglobulin [Source:HGNC Symbol;Acc:HGNC:7]	-1.23215	ABCC11	ATP binding cassette subfamily C member 11 [Source:HGNC Symbol;Acc:HGNC:14639]	0.832758
ACOX2	acyl-CoA oxidase 2 [Source:HGNC Symbol;Acc:HGNC:120]	-1.67132	ADCY10	adenylate cyclase 10 [Source:HGNC Symbol;Acc:HGNC:21285]	1.10486	ABCA8	ATP binding cassette subfamily A member 8 [Source:HGNC Symbol;Acc:HGNC:38]	-0.877431	ADAM12	ADAM metallopeptidase domain 12 [Source:HGNC Symbol;Acc:HGNC:190]	0.365403
ACTA2	actin alpha 2, smooth muscle [Source:HGNC Symbol;Acc:HGNC:130]	-1.30155	ADPRHL1	ADP-ribosylhydrolase like 1 [Source:HGNC Symbol;Acc:HGNC:21303]	1.07975	ABCC4	ATP binding cassette subfamily C member 4 [Source:HGNC Symbol;Acc:HGNC:55]	-0.934271	AGPAT3	1-acylglycerol-3-phosphate O-acyltransferase 3 [Source:HGNC Symbol;Acc:HGNC:326]	0.312067
ADAM28	ADAM metallopeptidase domain 28 [Source:HGNC Symbol;Acc:HGNC:206]	-1.06814	AFP	alpha fetoprotein [Source:HGNC Symbol;Acc:HGNC:317]	2.77005	ACACB	acetyl-CoA carboxylase beta [Source:HGNC Symbol;Acc:HGNC:85]	-0.308423	AIDA	axin interactor, dorsalization associated [Source:HGNC Symbol;Acc:HGNC:25761]	1.03315
ADAMTS15	ADAM metallopeptidase with thrombospondin type 1 motif 15 [Source:HGNC Symbol;Acc:HGNC:16305]	-1.25497	AGMAT	agmatinase [Source:HGNC Symbol;Acc:HGNC:18407]	1.3625	ANO6	anoctamin 6 [Source:HGNC Symbol;Acc:HGNC:25240]	-0.843855	AIMP2	aminoacyl tRNA synthetase complex interacting multifunctional protein 2 [Source:HGNC Symbol;Acc:HGNC:20609]	0.368176
ADCY5	adenylate cyclase 5 [Source:HGNC Symbol;Acc:HGNC:236]	-1.50016	AK5	adenylate kinase 5 [Source:HGNC Symbol;Acc:HGNC:365]	2.0445	ANO7	anoctamin 7 [Source:HGNC Symbol;Acc:HGNC:31677]	-0.902453	AK5	adenylate kinase 5 [Source:HGNC Symbol;Acc:HGNC:365]	0.654306
ADCYAP1R1	ADCYAP receptor type I [Source:HGNC Symbol;Acc:HGNC:242]	-2.60804	AMBP	alpha-1-microglobulin/bikunin precursor [Source:HGNC Symbol;Acc:HGNC:453]	1.39881	ARHGEF7	Rho guanine nucleotide exchange factor 7 [Source:HGNC Symbol;Acc:HGNC:15607]	-0.347341	ANGPT2	angiopoietin 2 [Source:HGNC Symbol;Acc:HGNC:485]	0.383449
ADRA1A	adrenoceptor alpha 1A [Source:HGNC Symbol;Acc:HGNC:277]	-2.12962	ANKRD34B	ankyrin repeat domain 34B [Source:HGNC Symbol;Acc:HGNC:33736]	4.18134	ARID5B	AT-rich interaction domain 5B [Source:HGNC Symbol;Acc:HGNC:17362]	-0.504008	ANKRD16	ankyrin repeat domain 16 [Source:HGNC Symbol;Acc:HGNC:23471]	0.372744
ADRA1B	adrenoceptor alpha 1B [Source:HGNC Symbol;Acc:HGNC:278]	-1.55926	APLN	apelin [Source:HGNC Symbol;Acc:HGNC:16665]	1.44455	ATP10D	ATPase phospholipid transporting 10D (putative) [Source:HGNC Symbol;Acc:HGNC:13549]	-0.640015	ANKRD52	ankyrin repeat domain 52 [Source:HGNC Symbol;Acc:HGNC:26614]	0.275424
ADRA2B	adrenoceptor alpha 2B [Source:HGNC Symbol;Acc:HGNC:282]	-1.45978	ARMC3	armadillo repeat containing 3 [Source:HGNC Symbol;Acc:HGNC:30964]	2.51859	BCAS1	brain enriched myelin associated protein 1 [Source:HGNC Symbol;Acc:HGNC:974]	-0.853661	APH1A	aph-1 homolog A, gamma-secretase subunit [Source:HGNC Symbol;Acc:HGNC:29509]	0.403388
AHNAK2	AHNAK nucleoprotein 2 [Source:HGNC Symbol;Acc:HGNC:20125]	-1.75393	ARX	aristaless related homeobox [Source:HGNC Symbol;Acc:HGNC:18060]	1.16858	BOC	BOC cell adhesion associated, oncogene regulated [Source:HGNC Symbol;Acc:HGNC:17173]	-0.659729	APOO	apolipoprotein O [Source:HGNC Symbol;Acc:HGNC:28727]	0.323893
ANK2	ankyrin 2 [Source:HGNC Symbol;Acc:HGNC:493]	-1.48545	B3GAT1	beta-1,3-glucuronyltransferase 1 [Source:HGNC Symbol;Acc:HGNC:921]	1.67168	C1S	complement C1s [Source:HGNC Symbol;Acc:HGNC:1247]	-1.38982	APTX	aprataxin [Source:HGNC Symbol;Acc:HGNC:15984]	0.169324
ANXA6	annexin A6 [Source:HGNC Symbol;Acc:HGNC:544]	-1.16601	BIRC5	baculoviral IAP repeat containing 5 [Source:HGNC Symbol;Acc:HGNC:593]	1.95524	CACHD1	cache domain containing 1 [Source:HGNC Symbol;Acc:HGNC:29314]	-0.726118	ARHGAP39	Rho GTPase activating protein 39 [Source:HGNC Symbol;Acc:HGNC:29351]	0.31981
AOX1	aldehyde oxidase 1 [Source:HGNC Symbol;Acc:HGNC:553]	-2.46605	BMP6	bone morphogenetic protein 6 [Source:HGNC Symbol;Acc:HGNC:1073]	1.27121	CACNB2	calcium voltage-gated channel auxiliary subunit beta 2 [Source:HGNC Symbol;Acc:HGNC:1402]	-0.389558	ARHGDIG	Rho GDP dissociation inhibitor gamma [Source:HGNC Symbol;Acc:HGNC:680]	0.366339
ASB2	ankyrin repeat and SOCS box containing 2 [Source:HGNC Symbol;Acc:HGNC:16012]	-1.48885	BUB1	BUB1 mitotic checkpoint serine/threonine kinase [Source:HGNC Symbol;Acc:HGNC:1148]	1.53737	CAMK2G	calcium/calmodulin dependent protein kinase II gamma [Source:HGNC Symbol;Acc:HGNC:1463]	-0.426758	ATRIP	ATR interacting protein [Source:HGNC Symbol;Acc:HGNC:33499]	0.307544
ASTL	astacin like metalloendopeptidase [Source:HGNC Symbol;Acc:HGNC:31704]	-2.51297	C1orf189	chromosome 1 open reading frame 189 [Source:HGNC Symbol;Acc:HGNC:32305]	2.08707	CAV1	caveolin 1 [Source:HGNC Symbol;Acc:HGNC:1527]	-0.881126	AURKA	aurora kinase A [Source:HGNC Symbol;Acc:HGNC:11393]	0.407438
C11orf45	chromosome 11 open reading frame 45 [Source:HGNC Symbol;Acc:HGNC:28584]	-1.91853	C1QTNF9B	C1q and TNF related 9B [Source:HGNC Symbol;Acc:HGNC:34072]	1.88614	CAV2	caveolin 2 [Source:HGNC Symbol;Acc:HGNC:1528]	-0.259095	B4GALT2	beta-1,4-galactosyltransferase 2 [Source:HGNC Symbol;Acc:HGNC:925]	0.270859
C15orf41	CDAN1 Interacting Nuclease 1	-1.39627	C2CD4A	C2 calcium dependent domain containing 4A [Source:HGNC Symbol;Acc:HGNC:33627]	1.31844	CCDC178	coiled-coil domain containing 178 [Source:HGNC Symbol;Acc:HGNC:29588]	-0.269156	BEND3	BEN domain containing 3 [Source:HGNC Symbol;Acc:HGNC:23040]	0.454625
C21orf62	chromosome 21 open reading frame 62 [Source:HGNC Symbol;Acc:HGNC:1305]	-2.56773	C5orf60	chromosome 5 open reading frame 60 [Source:HGNC Symbol;Acc:HGNC:27753]	1.38532	CCDC80	coiled-coil domain containing 80 [Source:HGNC Symbol;Acc:HGNC:30649]	-0.860082	BOLA1	bolA family member 1 [Source:HGNC Symbol;Acc:HGNC:24263]	0.296828
CA12	carbonic anhydrase 12 [Source:HGNC Symbol;Acc:HGNC:1371]	-1.54144	CACNA1D	calcium voltage-gated channel subunit alpha1 D [Source:HGNC Symbol;Acc:HGNC:1391]	2.20033	CCL2	C-C motif chemokine ligand 2 [Source:HGNC Symbol;Acc:HGNC:10618]	-1.18406	BRI3BP	BRI3 binding protein [Source:HGNC Symbol;Acc:HGNC:14251]	0.393724
CAMK2G	calcium/calmodulin dependent protein kinase II gamma [Source:HGNC Symbol;Acc:HGNC:1463]	-1.00306	CCDC110	coiled-coil domain containing 110 [Source:HGNC Symbol;Acc:HGNC:28504]	1.07875	CD69	CD69 molecule [Source:HGNC Symbol;Acc:HGNC:1694]	-0.822303	BUB1B	BUB1 mitotic checkpoint serine/threonine kinase B [Source:HGNC Symbol;Acc:HGNC:1149]	0.548455
CAPG	capping actin protein, gelsolin like [Source:HGNC Symbol;Acc:HGNC:1474]	-1.24103	CDC20B	cell division cycle 20B [Source:HGNC Symbol;Acc:HGNC:24222]	3.07122	CD9	CD9 molecule [Source:HGNC Symbol;Acc:HGNC:1709]	-0.522657	C11orf80	chromosome 11 open reading frame 80 [Source:HGNC Symbol;Acc:HGNC:26197]	0.245383
CD300LG	CD300 molecule like family member g [Source:HGNC Symbol;Acc:HGNC:30455]	-1.87697	CDC45	cell division cycle 45 [Source:HGNC Symbol;Acc:HGNC:1739]	1.59753	CELF2	CUGBP Elav-like family member 2 [Source:HGNC Symbol;Acc:HGNC:2550]	-0.536558	C12orf45	NOP protein chaperone 1 [Source:HGNC Symbol;Acc:HGNC:28628]	0.26481
CDH23	cadherin related 23 [Source:HGNC Symbol;Acc:HGNC:13733]	-1.73731	CDCA5	cell division cycle associated 5 [Source:HGNC Symbol;Acc:HGNC:14626]	1.50685	CFDP1	craniofacial development protein 1 [Source:HGNC Symbol;Acc:HGNC:1873]	-0.291257	C12orf65	mitochondrial translation release factor in rescue [Source:HGNC Symbol;Acc:HGNC:26784]	0.173751
CDHR1	cadherin related family member 1 [Source:HGNC Symbol;Acc:HGNC:14550]	-2.01183	CELSR3	cadherin EGF LAG seven-pass G-type receptor 3 [Source:HGNC Symbol;Acc:HGNC:3230]	1.87433	CGNL1	cingulin like 1 [Source:HGNC Symbol;Acc:HGNC:25931]	-0.323389	C1orf112	chromosome 1 open reading frame 112 [Source:HGNC Symbol;Acc:HGNC:25565]	0.220708
CELF2	CUGBP Elav-like family member 2 [Source:HGNC Symbol;Acc:HGNC:2550]	-1.06531	CENPN	centromere protein N [Source:HGNC Symbol;Acc:HGNC:30873]	1.39453	CLMP	CXADR like membrane protein [Source:HGNC Symbol;Acc:HGNC:24039]	-0.399103	C3orf67	None	0.45055
CELSR2	cadherin EGF LAG seven-pass G-type receptor 2 [Source:HGNC Symbol;Acc:HGNC:3231]	-1.08322	CHIT1	chitinase 1 [Source:HGNC Symbol;Acc:HGNC:1936]	2.1756	CNN1	calponin 1 [Source:HGNC Symbol;Acc:HGNC:2155]	-2.79616	C6orf136	chromosome 6 open reading frame 136 [Source:HGNC Symbol;Acc:HGNC:21301]	0.21417
CHST3	carbohydrate sulfotransferase 3 [Source:HGNC Symbol;Acc:HGNC:1971]	-1.15166	CHRNA5	cholinergic receptor nicotinic alpha 5 subunit [Source:HGNC Symbol;Acc:HGNC:1959]	1.04296	CREBRF	CREB3 regulatory factor [Source:HGNC Symbol;Acc:HGNC:24050]	-0.36184	C9orf131	chromosome 9 open reading frame 131 [Source:HGNC Symbol;Acc:HGNC:31418]	0.283994
CLCNKB	chloride voltage-gated channel Kb [Source:HGNC Symbol;Acc:HGNC:2027]	-2.28101	CLEC18A	C-type lectin domain family 18 member A [Source:HGNC Symbol;Acc:HGNC:30388]	1.78483	CREM	cAMP responsive element modulator [Source:HGNC Symbol;Acc:HGNC:2352]	-0.0884611	CA2	carbonic anhydrase 2 [Source:HGNC Symbol;Acc:HGNC:1373]	0.480407
CORO1C	coronin 1C [Source:HGNC Symbol;Acc:HGNC:2254]	-1.00942	COL10A1	collagen type X alpha 1 chain [Source:HGNC Symbol;Acc:HGNC:2185]	2.23311	CSRP1	cysteine and glycine rich protein 1 [Source:HGNC Symbol;Acc:HGNC:2469]	-2.06863	CAD	carbamoyl-phosphate synthetase 2, aspartate transcarbamylase, and dihydroorotase [Source:HGNC Symbol;Acc:HGNC:1424]	0.430357
CPNE5	copine 5 [Source:HGNC Symbol;Acc:HGNC:2318]	-1.10054	COL9A2	collagen type IX alpha 2 chain [Source:HGNC Symbol;Acc:HGNC:2218]	2.27535	CYP1B1	cytochrome P450 family 1 subfamily B member 1 [Source:HGNC Symbol;Acc:HGNC:2597]	-1.3833	CBX1	chromobox 1 [Source:HGNC Symbol;Acc:HGNC:1551]	0.22033
CRABP2	cellular retinoic acid binding protein 2 [Source:HGNC Symbol;Acc:HGNC:2339]	-2.00598	CPNE7	copine 7 [Source:HGNC Symbol;Acc:HGNC:2320]	1.92677	CYR61	cellular communication network factor 1 [Source:HGNC Symbol;Acc:HGNC:2654]	-1.03701	CCDC142	coiled-coil domain containing 142 [Source:HGNC Symbol;Acc:HGNC:25889]	0.189135
CRYGN	crystallin gamma N [Source:HGNC Symbol;Acc:HGNC:20458]	-1.04597	CTHRC1	collagen triple helix repeat containing 1 [Source:HGNC Symbol;Acc:HGNC:18831]	1.77185	DCHS1	dachsous cadherin-related 1 [Source:HGNC Symbol;Acc:HGNC:13681]	-0.364079	CCDC18	coiled-coil domain containing 18 [Source:HGNC Symbol;Acc:HGNC:30370]	0.206352
CSPG4	chondroitin sulfate proteoglycan 4 [Source:HGNC Symbol;Acc:HGNC:2466]	-1.08674	CTNND2	catenin delta 2 [Source:HGNC Symbol;Acc:HGNC:2516]	1.19534	DHRS3	dehydrogenase/reductase 3 [Source:HGNC Symbol;Acc:HGNC:17693]	-0.464387	CCDC51	coiled-coil domain containing 51 [Source:HGNC Symbol;Acc:HGNC:25714]	0.270721
CSRP1	cysteine and glycine rich protein 1 [Source:HGNC Symbol;Acc:HGNC:2469]	-1.4761	CTU1	cytosolic thiouridylase subunit 1 [Source:HGNC Symbol;Acc:HGNC:29590]	1.20152	DHRS7	dehydrogenase/reductase 7 [Source:HGNC Symbol;Acc:HGNC:21524]	-0.859016	CCDC86	coiled-coil domain containing 86 [Source:HGNC Symbol;Acc:HGNC:28359]	0.294743
CXCL17	C-X-C motif chemokine ligand 17 [Source:HGNC Symbol;Acc:HGNC:19232]	-1.6045	CYP4Z2P	cytochrome P450 family 4 subfamily Z member 2, pseudogene [Source:HGNC Symbol;Acc:HGNC:24426]	1.33082	DLL1	delta like canonical Notch ligand 1 [Source:HGNC Symbol;Acc:HGNC:2908]	-0.341773	CCNA2	cyclin A2 [Source:HGNC Symbol;Acc:HGNC:1578]	0.64573
CYP3A7	cytochrome P450 family 3 subfamily A member 7 [Source:HGNC Symbol;Acc:HGNC:2640]	-2.40263	DCDC2B	doublecortin domain containing 2B [Source:HGNC Symbol;Acc:HGNC:32576]	2.17937	DPYSL3	dihydropyrimidinase like 3 [Source:HGNC Symbol;Acc:HGNC:3015]	-1.28088	CCNB1	cyclin B1 [Source:HGNC Symbol;Acc:HGNC:1579]	0.696188
DBNDD2	dysbindin domain containing 2 [Source:HGNC Symbol;Acc:HGNC:15881]	-1.18853	DDC	dopa decarboxylase [Source:HGNC Symbol;Acc:HGNC:2719]	1.87999	EFEMP1	EGF containing fibulin extracellular matrix protein 1 [Source:HGNC Symbol;Acc:HGNC:3218]	-1.06046	CCNB2	cyclin B2 [Source:HGNC Symbol;Acc:HGNC:1580]	0.564652
DDIT4	DNA damage inducible transcript 4 [Source:HGNC Symbol;Acc:HGNC:24944]	-1.18231	DLL3	delta like canonical Notch ligand 3 [Source:HGNC Symbol;Acc:HGNC:2909]	2.36229	FAM107B	family with sequence similarity 107 member B [Source:HGNC Symbol;Acc:HGNC:23726]	-0.62231	CCSAP	centriole, cilia and spindle associated protein [Source:HGNC Symbol;Acc:HGNC:29578]	0.184515
DEFB1	defensin beta 1 [Source:HGNC Symbol;Acc:HGNC:2766]	-1.19968	DLX1	distal-less homeobox 1 [Source:HGNC Symbol;Acc:HGNC:2914]	3.08898	FAM13C	family with sequence similarity 13 member C [Source:HGNC Symbol;Acc:HGNC:19371]	-0.663759	CD276	CD276 molecule [Source:HGNC Symbol;Acc:HGNC:19137]	0.346087
DKK3	dickkopf WNT signaling pathway inhibitor 3 [Source:HGNC Symbol;Acc:HGNC:2893]	-1.06896	DLX2	distal-less homeobox 2 [Source:HGNC Symbol;Acc:HGNC:2915]	3.27076	FAT3	FAT atypical cadherin 3 [Source:HGNC Symbol;Acc:HGNC:23112]	-0.231619	CD36	CD36 molecule [Source:HGNC Symbol;Acc:HGNC:1663]	0.360826
DTNA	dystrobrevin alpha [Source:HGNC Symbol;Acc:HGNC:3057]	-1.37445	DNAJC12	DnaJ heat shock protein family (Hsp40) member C12 [Source:HGNC Symbol;Acc:HGNC:28908]	1.13665	FAT4	FAT atypical cadherin 4 [Source:HGNC Symbol;Acc:HGNC:23109]	-0.815842	CDC25C	cell division cycle 25C [Source:HGNC Symbol;Acc:HGNC:1727]	0.391593
DUSP2	dual specificity phosphatase 2 [Source:HGNC Symbol;Acc:HGNC:3068]	-2.43234	DNASE1L2	deoxyribonuclease 1 like 2 [Source:HGNC Symbol;Acc:HGNC:2958]	1.65352	FILIP1L	filamin A interacting protein 1 like [Source:HGNC Symbol;Acc:HGNC:24589]	-0.552499	CDC7	cell division cycle 7 [Source:HGNC Symbol;Acc:HGNC:1745]	0.366891
DUSP5	dual specificity phosphatase 5 [Source:HGNC Symbol;Acc:HGNC:3071]	-1.07492	E2F5	E2F transcription factor 5 [Source:HGNC Symbol;Acc:HGNC:3119]	1.03416	FLRT3	fibronectin leucine rich transmembrane protein 3 [Source:HGNC Symbol;Acc:HGNC:3762]	-0.963419	CDCA2	cell division cycle associated 2 [Source:HGNC Symbol;Acc:HGNC:14623]	0.420478
EFEMP2	EGF containing fibulin extracellular matrix protein 2 [Source:HGNC Symbol;Acc:HGNC:3219]	-1.00577	EBF2	EBF transcription factor 2 [Source:HGNC Symbol;Acc:HGNC:19090]	2.54504	FNDC3A	fibronectin type III domain containing 3A [Source:HGNC Symbol;Acc:HGNC:20296]	-0.765761	CDCA4	cell division cycle associated 4 [Source:HGNC Symbol;Acc:HGNC:14625]	0.308831
EFNB1	ephrin B1 [Source:HGNC Symbol;Acc:HGNC:3226]	-1.29986	ELAVL2	ELAV like RNA binding protein 2 [Source:HGNC Symbol;Acc:HGNC:3313]	2.30057	FRMD4A	FERM domain containing 4A [Source:HGNC Symbol;Acc:HGNC:25491]	-0.364435	CDK2AP1	cyclin dependent kinase 2 associated protein 1 [Source:HGNC Symbol;Acc:HGNC:14002]	0.40165
EMILIN3	elastin microfibril interfacer 3 [Source:HGNC Symbol;Acc:HGNC:16123]	-1.0124	ERG	ETS transcription factor ERG [Source:HGNC Symbol;Acc:HGNC:3446]	2.46872	FRMD6	FERM domain containing 6 [Source:HGNC Symbol;Acc:HGNC:19839]	-0.912521	CDKN3	cyclin dependent kinase inhibitor 3 [Source:HGNC Symbol;Acc:HGNC:1791]	0.494204
EPHB1	EPH receptor B1 [Source:HGNC Symbol;Acc:HGNC:3392]	-2.21516	ETV1	ETS variant transcription factor 1 [Source:HGNC Symbol;Acc:HGNC:3490]	1.23984	GBP1	guanylate binding protein 1 [Source:HGNC Symbol;Acc:HGNC:4182]	-0.852434	CDPF1	cysteine rich DPF motif domain containing 1 [Source:HGNC Symbol;Acc:HGNC:33710]	0.237646
ESPNL	espin like [Source:HGNC Symbol;Acc:HGNC:27937]	-1.02506	FAM57B	TLC domain containing 3B [Source:HGNC Symbol;Acc:HGNC:25295]	1.84575	GBP2	guanylate binding protein 2 [Source:HGNC Symbol;Acc:HGNC:4183]	-1.04435	CENPI	centromere protein I [Source:HGNC Symbol;Acc:HGNC:3968]	0.446751
FAM124A	family with sequence similarity 124 member A [Source:HGNC Symbol;Acc:HGNC:26413]	-1.19309	FEZF2	FEZ family zinc finger 2 [Source:HGNC Symbol;Acc:HGNC:13506]	3.61511	GBP3	guanylate binding protein 3 [Source:HGNC Symbol;Acc:HGNC:4184]	-0.600732	CENPM	centromere protein M [Source:HGNC Symbol;Acc:HGNC:18352]	0.323541
FAM163B	family with sequence similarity 163 member B [Source:HGNC Symbol;Acc:HGNC:33277]	-3.04141	FOLH1B	folate hydrolase 1B [Source:HGNC Symbol;Acc:HGNC:13636]	2.23824	GLIPR2	GLI pathogenesis related 2 [Source:HGNC Symbol;Acc:HGNC:18007]	-0.727682	CENPP	centromere protein P [Source:HGNC Symbol;Acc:HGNC:32933]	0.348816
FAM83A	family with sequence similarity 83 member A [Source:HGNC Symbol;Acc:HGNC:28210]	-5.30601	FOXD3	forkhead box D3 [Source:HGNC Symbol;Acc:HGNC:3804]	1.225	GSN	gelsolin [Source:HGNC Symbol;Acc:HGNC:4620]	-0.727762	CEP41	centrosomal protein 41 [Source:HGNC Symbol;Acc:HGNC:12370]	0.22661
FAM83C	family with sequence similarity 83 member C [Source:HGNC Symbol;Acc:HGNC:16121]	-2.82782	FOXN4	forkhead box N4 [Source:HGNC Symbol;Acc:HGNC:21399]	3.0654	GTF2F2	general transcription factor IIF subunit 2 [Source:HGNC Symbol;Acc:HGNC:4653]	-0.276233	CKS2	CDC28 protein kinase regulatory subunit 2 [Source:HGNC Symbol;Acc:HGNC:2000]	0.543301
FHL1	four and a half LIM domains 1 [Source:HGNC Symbol;Acc:HGNC:3702]	-1.52154	GABRB3	gamma-aminobutyric acid type A receptor subunit beta3 [Source:HGNC Symbol;Acc:HGNC:4083]	1.37818	IFT46	intraflagellar transport 46 [Source:HGNC Symbol;Acc:HGNC:26146]	-0.326647	CLPB	caseinolytic mitochondrial matrix peptidase chaperone subunit B [Source:HGNC Symbol;Acc:HGNC:30664]	0.264222
FLNC	filamin C [Source:HGNC Symbol;Acc:HGNC:3756]	-1.67933	GBX2	gastrulation brain homeobox 2 [Source:HGNC Symbol;Acc:HGNC:4186]	2.35319	IGFBP4	insulin like growth factor binding protein 4 [Source:HGNC Symbol;Acc:HGNC:5473]	-0.550895	CPOX	coproporphyrinogen oxidase [Source:HGNC Symbol;Acc:HGNC:2321]	0.18122
FOSL1	FOS like 1, AP-1 transcription factor subunit [Source:HGNC Symbol;Acc:HGNC:13718]	-1.65301	GCNT1	glucosaminyl (N-acetyl) transferase 1 [Source:HGNC Symbol;Acc:HGNC:4203]	1.58963	IL33	interleukin 33 [Source:HGNC Symbol;Acc:HGNC:16028]	-0.76078	CSTF2	cleavage stimulation factor subunit 2 [Source:HGNC Symbol;Acc:HGNC:2484]	0.268106
FOXF2	forkhead box F2 [Source:HGNC Symbol;Acc:HGNC:3810]	-1.20453	GJA3	gap junction protein alpha 3 [Source:HGNC Symbol;Acc:HGNC:4277]	2.02998	IL6ST	interleukin 6 cytokine family signal transducer [Source:HGNC Symbol;Acc:HGNC:6021]	-1.02397	CYFIP2	cytoplasmic FMR1 interacting protein 2 [Source:HGNC Symbol;Acc:HGNC:13760]	0.620187
FRMD3	FERM domain containing 3 [Source:HGNC Symbol;Acc:HGNC:24125]	-2.60217	GJB2	gap junction protein beta 2 [Source:HGNC Symbol;Acc:HGNC:4284]	1.0045	IRAK3	interleukin 1 receptor associated kinase 3 [Source:HGNC Symbol;Acc:HGNC:17020]	-0.621948	CYP4Z2P	cytochrome P450 family 4 subfamily Z member 2, pseudogene [Source:HGNC Symbol;Acc:HGNC:24426]	0.400798
FUT3	fucosyltransferase 3 (Lewis blood group) [Source:HGNC Symbol;Acc:HGNC:4014]	-4.25673	GNMT	glycine N-methyltransferase [Source:HGNC Symbol;Acc:HGNC:4415]	1.05551	ITGB3	integrin subunit beta 3 [Source:HGNC Symbol;Acc:HGNC:6156]	-0.512731	DDX49	DEAD-box helicase 49 [Source:HGNC Symbol;Acc:HGNC:18684]	0.251382
FUT6	fucosyltransferase 6 [Source:HGNC Symbol;Acc:HGNC:4017]	-2.70539	GPR160	G protein-coupled receptor 160 [Source:HGNC Symbol;Acc:HGNC:23693]	1.03824	KANK2	KN motif and ankyrin repeat domains 2 [Source:HGNC Symbol;Acc:HGNC:29300]	-0.467187	DDX55	DEAD-box helicase 55 [Source:HGNC Symbol;Acc:HGNC:20085]	0.340277
FXYD6	FXYD domain containing ion transport regulator 6 [Source:HGNC Symbol;Acc:HGNC:4030]	-1.5717	GRIN3A	glutamate ionotropic receptor NMDA type subunit 3A [Source:HGNC Symbol;Acc:HGNC:16767]	2.56495	KCNMA1	potassium calcium-activated channel subfamily M alpha 1 [Source:HGNC Symbol;Acc:HGNC:6284]	-1.09884	DENND1A	DENN domain containing 1A [Source:HGNC Symbol;Acc:HGNC:29324]	0.293337
GALNT6	polypeptide N-acetylgalactosaminyltransferase 6 [Source:HGNC Symbol;Acc:HGNC:4128]	-1.27585	GSC	goosecoid homeobox [Source:HGNC Symbol;Acc:HGNC:4612]	1.83452	LATS2	large tumor suppressor kinase 2 [Source:HGNC Symbol;Acc:HGNC:6515]	-0.185594	DENND4B	DENN domain containing 4B [Source:HGNC Symbol;Acc:HGNC:29044]	0.210959
GALNT9	polypeptide N-acetylgalactosaminyltransferase 9 [Source:HGNC Symbol;Acc:HGNC:4131]	-1.74711	GTSE1	G2 and S-phase expressed 1 [Source:HGNC Symbol;Acc:HGNC:13698]	2.04557	LGALS3	galectin 3 [Source:HGNC Symbol;Acc:HGNC:6563]	-0.471024	DHRS11	dehydrogenase/reductase 11 [Source:HGNC Symbol;Acc:HGNC:28639]	0.232266
GDF7	growth differentiation factor 7 [Source:HGNC Symbol;Acc:HGNC:4222]	-1.28793	HAO1	hydroxyacid oxidase 1 [Source:HGNC Symbol;Acc:HGNC:4809]	3.43908	LITAF	lipopolysaccharide induced TNF factor [Source:HGNC Symbol;Acc:HGNC:16841]	-0.331605	DHX37	DEAH-box helicase 37 [Source:HGNC Symbol;Acc:HGNC:17210]	0.232192
GJC1	gap junction protein gamma 1 [Source:HGNC Symbol;Acc:HGNC:4280]	-1.22867	HES6	hes family bHLH transcription factor 6 [Source:HGNC Symbol;Acc:HGNC:18254]	1.59338	LMO3	LIM domain only 3 [Source:HGNC Symbol;Acc:HGNC:6643]	-1.13759	DNAAF2	dynein axonemal assembly factor 2 [Source:HGNC Symbol;Acc:HGNC:20188]	0.189978
GJD3	gap junction protein delta 3 [Source:HGNC Symbol;Acc:HGNC:19147]	-1.08616	HIST1H4H	Histone Cluster 1 H4 Family Member H	1.23718	LPAR1	lysophosphatidic acid receptor 1 [Source:HGNC Symbol;Acc:HGNC:3166]	-0.792969	DNAJC22	DnaJ heat shock protein family (Hsp40) member C22 [Source:HGNC Symbol;Acc:HGNC:25802]	0.384582
GLIS1	GLIS family zinc finger 1 [Source:HGNC Symbol;Acc:HGNC:29525]	-1.55041	HOXC11	homeobox C11 [Source:HGNC Symbol;Acc:HGNC:5123]	1.52232	LRCH1	leucine rich repeats and calponin homology domain containing 1 [Source:HGNC Symbol;Acc:HGNC:20309]	-0.46837	DPH2	diphthamide biosynthesis 2 [Source:HGNC Symbol;Acc:HGNC:3004]	0.294792
GPM6B	glycoprotein M6B [Source:HGNC Symbol;Acc:HGNC:4461]	-1.23702	HOXC12	homeobox C12 [Source:HGNC Symbol;Acc:HGNC:5124]	3.29942	LRRC28	leucine rich repeat containing 28 [Source:HGNC Symbol;Acc:HGNC:28355]	-0.33202	DPRXP4	divergent-paired related homeobox pseudogene 4 [Source:HGNC Symbol;Acc:HGNC:32170]	0.359364
HAS2	hyaluronan synthase 2 [Source:HGNC Symbol;Acc:HGNC:4819]	-1.50963	HOXC13	homeobox C13 [Source:HGNC Symbol;Acc:HGNC:5125]	3.19841	MALT1	MALT1 paracaspase [Source:HGNC Symbol;Acc:HGNC:6819]	-0.671712	DSN1	DSN1 component of MIS12 kinetochore complex [Source:HGNC Symbol;Acc:HGNC:16165]	0.348032
HSD17B13	hydroxysteroid 17-beta dehydrogenase 13 [Source:HGNC Symbol;Acc:HGNC:18685]	-2.62586	HOXC4	homeobox C4 [Source:HGNC Symbol;Acc:HGNC:5126]	2.41211	MAP1LC3B	microtubule associated protein 1 light chain 3 beta [Source:HGNC Symbol;Acc:HGNC:13352]	-0.328084	DUSP4	dual specificity phosphatase 4 [Source:HGNC Symbol;Acc:HGNC:3070]	0.454834
HSPB7	heat shock protein family B (small) member 7 [Source:HGNC Symbol;Acc:HGNC:5249]	-1.19123	HOXC5	homeobox C5 [Source:HGNC Symbol;Acc:HGNC:5127]	2.28222	MEF2A	myocyte enhancer factor 2A [Source:HGNC Symbol;Acc:HGNC:6993]	-0.174375	EARS2	glutamyl-tRNA synthetase 2, mitochondrial [Source:HGNC Symbol;Acc:HGNC:29419]	0.291137
ID1	inhibitor of DNA binding 1, HLH protein [Source:HGNC Symbol;Acc:HGNC:5360]	-1.48595	HOXC6	homeobox C6 [Source:HGNC Symbol;Acc:HGNC:5128]	2.96088	MFAP4	microfibril associated protein 4 [Source:HGNC Symbol;Acc:HGNC:7035]	-1.14222	ECE2	endothelin converting enzyme 2 [Source:HGNC Symbol;Acc:HGNC:13275]	0.0637319
IL19	interleukin 19 [Source:HGNC Symbol;Acc:HGNC:5990]	-3.50919	HOXC9	homeobox C9 [Source:HGNC Symbol;Acc:HGNC:5130]	1.66789	MFGE8	milk fat globule EGF and factor V/VIII domain containing [Source:HGNC Symbol;Acc:HGNC:7036]	-0.524779	ECT2	epithelial cell transforming 2 [Source:HGNC Symbol;Acc:HGNC:3155]	0.47515
IL1RL2	interleukin 1 receptor like 2 [Source:HGNC Symbol;Acc:HGNC:5999]	-1.59624	HPGD	15-hydroxyprostaglandin dehydrogenase [Source:HGNC Symbol;Acc:HGNC:5154]	1.31849	MGP	matrix Gla protein [Source:HGNC Symbol;Acc:HGNC:7060]	-1.53122	EDARADD	EDAR associated death domain [Source:HGNC Symbol;Acc:HGNC:14341]	0.495635
IL20	interleukin 20 [Source:HGNC Symbol;Acc:HGNC:6002]	-3.10795	HS3ST4	heparan sulfate-glucosamine 3-sulfotransferase 4 [Source:HGNC Symbol;Acc:HGNC:5200]	1.22658	MKLN1	muskelin 1 [Source:HGNC Symbol;Acc:HGNC:7109]	-0.478925	EEFSEC	eukaryotic elongation factor, selenocysteine-tRNA specific [Source:HGNC Symbol;Acc:HGNC:24614]	0.214622
INMT	indolethylamine N-methyltransferase [Source:HGNC Symbol;Acc:HGNC:6069]	-1.18186	IL1F10	interleukin 1 family member 10 [Source:HGNC Symbol;Acc:HGNC:15552]	2.21756	MKX	mohawk homeobox [Source:HGNC Symbol;Acc:HGNC:23729]	-0.84092	EEPD1	endonuclease/exonuclease/phosphatase family domain containing 1 [Source:HGNC Symbol;Acc:HGNC:22223]	0.277224
ITGB3	integrin subunit beta 3 [Source:HGNC Symbol;Acc:HGNC:6156]	-1.53521	IL5RA	interleukin 5 receptor subunit alpha [Source:HGNC Symbol;Acc:HGNC:6017]	1.94618	MMP2	matrix metallopeptidase 2 [Source:HGNC Symbol;Acc:HGNC:7166]	-0.943852	ELK1	ETS transcription factor ELK1 [Source:HGNC Symbol;Acc:HGNC:3321]	0.233943
ITIH5	inter-alpha-trypsin inhibitor heavy chain 5 [Source:HGNC Symbol;Acc:HGNC:21449]	-1.24376	INSM2	INSM transcriptional repressor 2 [Source:HGNC Symbol;Acc:HGNC:17539]	2.69823	MRGPRF	MAS related GPR family member F [Source:HGNC Symbol;Acc:HGNC:24828]	-0.546004	ELOVL6	ELOVL fatty acid elongase 6 [Source:HGNC Symbol;Acc:HGNC:15829]	0.533425
KATNAL1	katanin catalytic subunit A1 like 1 [Source:HGNC Symbol;Acc:HGNC:28361]	-1.13982	KIF12	kinesin family member 12 [Source:HGNC Symbol;Acc:HGNC:21495]	1.14008	MRVI1	inositol 1,4,5-Triphosphate Receptor Associated 1	-0.919587	EME1	essential meiotic structure-specific endonuclease 1 [Source:HGNC Symbol;Acc:HGNC:24965]	0.375317
KBTBD13	kelch repeat and BTB domain containing 13 [Source:HGNC Symbol;Acc:HGNC:37227]	-2.24518	KIF20A	kinesin family member 20A [Source:HGNC Symbol;Acc:HGNC:9787]	1.68902	MSRB3	methionine sulfoxide reductase B3 [Source:HGNC Symbol;Acc:HGNC:27375]	-0.933401	FADS3	fatty acid desaturase 3 [Source:HGNC Symbol;Acc:HGNC:3576]	0.244625
KCNB1	potassium voltage-gated channel subfamily B member 1 [Source:HGNC Symbol;Acc:HGNC:6231]	-1.70938	KLK12	kallikrein related peptidase 12 [Source:HGNC Symbol;Acc:HGNC:6360]	2.53463	MTRF1	mitochondrial translation release factor 1 [Source:HGNC Symbol;Acc:HGNC:7469]	-0.337545	FAM104A	family with sequence similarity 104 member A [Source:HGNC Symbol;Acc:HGNC:25918]	0.224356
KCNIP3	potassium voltage-gated channel interacting protein 3 [Source:HGNC Symbol;Acc:HGNC:15523]	-1.24911	KLK14	kallikrein related peptidase 14 [Source:HGNC Symbol;Acc:HGNC:6362]	2.21896	MYH11	myosin heavy chain 11 [Source:HGNC Symbol;Acc:HGNC:7569]	-3.77107	FAM171B	family with sequence similarity 171 member B [Source:HGNC Symbol;Acc:HGNC:29412]	0.436323
KCNJ1	potassium inwardly rectifying channel subfamily J member 1 [Source:HGNC Symbol;Acc:HGNC:6255]	-3.09782	KNG1	kininogen 1 [Source:HGNC Symbol;Acc:HGNC:6383]	4.38568	NAA16	N-alpha-acetyltransferase 16, NatA auxiliary subunit [Source:HGNC Symbol;Acc:HGNC:26164]	-0.429324	FAM207A	SLX9 ribosome biogenesis factor [Source:HGNC Symbol;Acc:HGNC:15811]	0.262251
KCNJ5	potassium inwardly rectifying channel subfamily J member 5 [Source:HGNC Symbol;Acc:HGNC:6266]	-3.18202	LHX2	LIM homeobox 2 [Source:HGNC Symbol;Acc:HGNC:6594]	1.57137	NAV2	neuron navigator 2 [Source:HGNC Symbol;Acc:HGNC:15997]	-0.457068	FANCB	FA complementation group B [Source:HGNC Symbol;Acc:HGNC:3583]	0.359861
KCNJ8	potassium inwardly rectifying channel subfamily J member 8 [Source:HGNC Symbol;Acc:HGNC:6269]	-1.2331	LIPF	lipase F, gastric type [Source:HGNC Symbol;Acc:HGNC:6622]	5.91244	NEDD9	neural precursor cell expressed, developmentally down-regulated 9 [Source:HGNC Symbol;Acc:HGNC:7733]	-0.627951	FBXL18	F-box and leucine rich repeat protein 18 [Source:HGNC Symbol;Acc:HGNC:21874]	0.166459
KCNK10	potassium two pore domain channel subfamily K member 10 [Source:HGNC Symbol;Acc:HGNC:6273]	-2.22497	LOC100130872	None	2.92672	NFE2L2	nuclear factor, erythroid 2 like 2 [Source:HGNC Symbol;Acc:HGNC:7782]	-0.642195	FIBP	FGF1 intracellular binding protein [Source:HGNC Symbol;Acc:HGNC:3705]	0.25124
KCNK15	potassium two pore domain channel subfamily K member 15 [Source:HGNC Symbol;Acc:HGNC:13814]	-1.24196	LOC256880	None	1.08657	NREP	neuronal regeneration related protein [Source:HGNC Symbol;Acc:HGNC:16834]	-0.558787	FOXK2	forkhead box K2 [Source:HGNC Symbol;Acc:HGNC:6036]	0.219939
KCNK3	potassium two pore domain channel subfamily K member 3 [Source:HGNC Symbol;Acc:HGNC:6278]	-1.10104	LRFN2	leucine rich repeat and fibronectin type III domain containing 2 [Source:HGNC Symbol;Acc:HGNC:21226]	1.30481	OGN	osteoglycin [Source:HGNC Symbol;Acc:HGNC:8126]	-1.52885	GATAD2A	GATA zinc finger domain containing 2A [Source:HGNC Symbol;Acc:HGNC:29989]	0.284974
KCNMB1	potassium calcium-activated channel subfamily M regulatory beta subunit 1 [Source:HGNC Symbol;Acc:HGNC:6285]	-1.53367	LRRC36	leucine rich repeat containing 36 [Source:HGNC Symbol;Acc:HGNC:25615]	1.53856	OSMR	oncostatin M receptor [Source:HGNC Symbol;Acc:HGNC:8507]	-0.934981	GGH	gamma-glutamyl hydrolase [Source:HGNC Symbol;Acc:HGNC:4248]	0.353558
KIAA1614	KIAA1614 [Source:HGNC Symbol;Acc:HGNC:29327]	-1.42727	MFSD3	major facilitator superfamily domain containing 3 [Source:HGNC Symbol;Acc:HGNC:25157]	1.0676	PALLD	palladin, cytoskeletal associated protein [Source:HGNC Symbol;Acc:HGNC:17068]	-0.947978	GHRLOS	ghrelin opposite strand/antisense RNA [Source:HGNC Symbol;Acc:HGNC:33885]	0.264012
KLHL30	kelch like family member 30 [Source:HGNC Symbol;Acc:HGNC:24770]	-1.04704	MIPEP	mitochondrial intermediate peptidase [Source:HGNC Symbol;Acc:HGNC:7104]	1.61241	PAM	peptidylglycine alpha-amidating monooxygenase [Source:HGNC Symbol;Acc:HGNC:8596]	-0.90942	GIPC1	GIPC PDZ domain containing family member 1 [Source:HGNC Symbol;Acc:HGNC:1226]	0.238023
KRT16	keratin 16 [Source:HGNC Symbol;Acc:HGNC:6423]	-2.52312	MND1	meiotic nuclear divisions 1 [Source:HGNC Symbol;Acc:HGNC:24839]	1.19426	PAMR1	peptidase domain containing associated with muscle regeneration 1 [Source:HGNC Symbol;Acc:HGNC:24554]	-0.920962	GLE1	GLE1 RNA export mediator [Source:HGNC Symbol;Acc:HGNC:4315]	0.254078
KRT7	keratin 7 [Source:HGNC Symbol;Acc:HGNC:6445]	-1.66506	MNX1	motor neuron and pancreas homeobox 1 [Source:HGNC Symbol;Acc:HGNC:4979]	2.31311	PARVA	parvin alpha [Source:HGNC Symbol;Acc:HGNC:14652]	-0.753302	GPR137C	G protein-coupled receptor 137C [Source:HGNC Symbol;Acc:HGNC:25445]	0.449279
LGALS12	galectin 12 [Source:HGNC Symbol;Acc:HGNC:15788]	-1.43581	NEAT1	nuclear paraspeckle assembly transcript 1 [Source:HGNC Symbol;Acc:HGNC:30815]	1.16225	PCOLCE2	procollagen C-endopeptidase enhancer 2 [Source:HGNC Symbol;Acc:HGNC:8739]	-0.625345	GRB14	growth factor receptor bound protein 14 [Source:HGNC Symbol;Acc:HGNC:4565]	0.279352
LIPE	lipase E, hormone sensitive type [Source:HGNC Symbol;Acc:HGNC:6621]	-1.06304	NECAB2	N-terminal EF-hand calcium binding protein 2 [Source:HGNC Symbol;Acc:HGNC:23746]	1.18647	PDE4D	phosphodiesterase 4D [Source:HGNC Symbol;Acc:HGNC:8783]	-0.934101	GTSE1	G2 and S-phase expressed 1 [Source:HGNC Symbol;Acc:HGNC:13698]	0.394299
LMOD1	leiomodin 1 [Source:HGNC Symbol;Acc:HGNC:6647]	-1.65117	NKX2-3	NK2 homeobox 3 [Source:HGNC Symbol;Acc:HGNC:7836]	4.25867	PDLIM3	PDZ and LIM domain 3 [Source:HGNC Symbol;Acc:HGNC:20767]	-0.975637	HBA1	hemoglobin subunit alpha 2 [Source:HGNC Symbol;Acc:HGNC:4824]	1.11187
LRRC17	leucine rich repeat containing 17 [Source:HGNC Symbol;Acc:HGNC:16895]	-1.28677	NKX6-1	NK6 homeobox 1 [Source:HGNC Symbol;Acc:HGNC:7839]	3.97141	PHACTR2	phosphatase and actin regulator 2 [Source:HGNC Symbol;Acc:HGNC:20956]	-0.521345	HBA2	hemoglobin subunit alpha 2 [Source:HGNC Symbol;Acc:HGNC:4824]	1.11187
LYPD6B	LY6/PLAUR domain containing 6B [Source:HGNC Symbol;Acc:HGNC:27018]	-1.2272	NOX4	NADPH oxidase 4 [Source:HGNC Symbol;Acc:HGNC:7891]	2.24828	PITPNB	phosphatidylinositol transfer protein beta [Source:HGNC Symbol;Acc:HGNC:9002]	-0.389152	HIST2H3A	H3 Clustered Histone 15	1.07918
LYVE1	lymphatic vessel endothelial hyaluronan receptor 1 [Source:HGNC Symbol;Acc:HGNC:14687]	-2.4116	NPPA	natriuretic peptide A [Source:HGNC Symbol;Acc:HGNC:7939]	1.37535	PKIG	cAMP-dependent protein kinase inhibitor gamma [Source:HGNC Symbol;Acc:HGNC:9019]	-0.358385	HIST2H3C	H3 Clustered Histone 14	1.07918
MAL	mal, T cell differentiation protein [Source:HGNC Symbol;Acc:HGNC:6817]	-1.76423	OLIG3	oligodendrocyte transcription factor 3 [Source:HGNC Symbol;Acc:HGNC:18003]	1.8684	PLCB1	phospholipase C beta 1 [Source:HGNC Symbol;Acc:HGNC:15917]	-0.533507	HMMR	hyaluronan mediated motility receptor [Source:HGNC Symbol;Acc:HGNC:5012]	0.468882
MAP1B	microtubule associated protein 1B [Source:HGNC Symbol;Acc:HGNC:6836]	-1.30401	OMP	olfactory marker protein [Source:HGNC Symbol;Acc:HGNC:8136]	1.72995	PPP1R12B	protein phosphatase 1 regulatory subunit 12B [Source:HGNC Symbol;Acc:HGNC:7619]	-0.129459	HOXC4	homeobox C4 [Source:HGNC Symbol;Acc:HGNC:5126]	0.413763
MCHR1	melanin concentrating hormone receptor 1 [Source:HGNC Symbol;Acc:HGNC:4479]	-1.46237	OR10G2	olfactory receptor family 10 subfamily G member 2 [Source:HGNC Symbol;Acc:HGNC:8170]	1.84681	PPP1R7	protein phosphatase 1 regulatory subunit 7 [Source:HGNC Symbol;Acc:HGNC:9295]	-0.525009	HSPD1	heat shock protein family D (Hsp60) member 1 [Source:HGNC Symbol;Acc:HGNC:5261]	0.585888
MECOM	MDS1 and EVI1 complex locus [Source:HGNC Symbol;Acc:HGNC:3498]	-1.49553	OR10H1	olfactory receptor family 10 subfamily H member 1 [Source:HGNC Symbol;Acc:HGNC:8172]	1.47764	PPP3CC	protein phosphatase 3 catalytic subunit gamma [Source:HGNC Symbol;Acc:HGNC:9316]	-0.346609	IKBKG	inhibitor of nuclear factor kappa B kinase regulatory subunit gamma [Source:HGNC Symbol;Acc:HGNC:5961]	0.228323
METTL7B	methyltransferase like 7B [Source:HGNC Symbol;Acc:HGNC:28276]	-1.06852	OR4N3P	olfactory receptor family 4 subfamily N member 3 pseudogene [Source:HGNC Symbol;Acc:HGNC:15374]	3.21545	PRDM8	PR/SET domain 8 [Source:HGNC Symbol;Acc:HGNC:13993]	-0.412782	IMPDH2	inosine monophosphate dehydrogenase 2 [Source:HGNC Symbol;Acc:HGNC:6053]	0.472089
MPP2	membrane palmitoylated protein 2 [Source:HGNC Symbol;Acc:HGNC:7220]	-1.49836	OR4N4	olfactory receptor family 4 subfamily N member 4 [Source:HGNC Symbol;Acc:HGNC:15375]	4.27602	PRELP	proline and arginine rich end leucine rich repeat protein [Source:HGNC Symbol;Acc:HGNC:9357]	-0.354018	INTS5	integrator complex subunit 5 [Source:HGNC Symbol;Acc:HGNC:29352]	0.284341
MRVI1	inositol 1,4,5-Triphosphate Receptor Associated 1	-1.3227	OR51A7	olfactory receptor family 51 subfamily A member 7 [Source:HGNC Symbol;Acc:HGNC:15188]	2.63445	PRICKLE2	prickle planar cell polarity protein 2 [Source:HGNC Symbol;Acc:HGNC:20340]	-0.67369	IRAK1	interleukin 1 receptor associated kinase 1 [Source:HGNC Symbol;Acc:HGNC:6112]	0.292884
MUC4	mucin 4, cell surface associated [Source:HGNC Symbol;Acc:HGNC:7514]	-1.99473	OR51E2	olfactory receptor family 51 subfamily E member 2 [Source:HGNC Symbol;Acc:HGNC:15195]	2.38369	PROK1	prokineticin 1 [Source:HGNC Symbol;Acc:HGNC:18454]	-0.41948	IRF5	interferon regulatory factor 5 [Source:HGNC Symbol;Acc:HGNC:6120]	0.279001
MYBPHL	myosin binding protein H like [Source:HGNC Symbol;Acc:HGNC:30434]	-1.38593	PCBP3	poly(rC) binding protein 3 [Source:HGNC Symbol;Acc:HGNC:8651]	1.10258	PTGER2	prostaglandin E receptor 2 [Source:HGNC Symbol;Acc:HGNC:9594]	-1.05758	ITGA10	integrin subunit alpha 10 [Source:HGNC Symbol;Acc:HGNC:6135]	0.384828
NACAD	NAC alpha domain containing [Source:HGNC Symbol;Acc:HGNC:22196]	-1.08091	PCOTH	Pro-X-Gly collagen triple helix like repeat containing [Source:HGNC Symbol;Acc:HGNC:39839]	1.58855	RARB	retinoic acid receptor beta [Source:HGNC Symbol;Acc:HGNC:9865]	-0.586283	KALRN	kalirin RhoGEF kinase [Source:HGNC Symbol;Acc:HGNC:4814]	0.286193
NACC2	NACC family member 2 [Source:HGNC Symbol;Acc:HGNC:23846]	-1.09126	PHGR1	proline, histidine and glycine rich 1 [Source:HGNC Symbol;Acc:HGNC:37226]	3.58383	RBFOX2	RNA binding fox-1 homolog 2 [Source:HGNC Symbol;Acc:HGNC:9906]	-0.402732	KIF18A	kinesin family member 18A [Source:HGNC Symbol;Acc:HGNC:29441]	0.266463
NCS1	neuronal calcium sensor 1 [Source:HGNC Symbol;Acc:HGNC:3953]	-1.21588	PKD1L3	polycystin 1 like 3, transient receptor potential channel interacting [Source:HGNC Symbol;Acc:HGNC:21716]	1.34058	RBMS2	RNA binding motif single stranded interacting protein 2 [Source:HGNC Symbol;Acc:HGNC:9909]	-0.391365	KIF4A	kinesin family member 4A [Source:HGNC Symbol;Acc:HGNC:13339]	0.613866
NELL2	neural EGFL like 2 [Source:HGNC Symbol;Acc:HGNC:7751]	-1.64291	PNLIP	pancreatic lipase [Source:HGNC Symbol;Acc:HGNC:9155]	3.42956	RBMS3	RNA binding motif single stranded interacting protein 3 [Source:HGNC Symbol;Acc:HGNC:13427]	-0.756167	KPNA2	karyopherin subunit alpha 2 [Source:HGNC Symbol;Acc:HGNC:6395]	0.692214
NIPAL4	NIPA like domain containing 4 [Source:HGNC Symbol;Acc:HGNC:28018]	-1.91099	POLN	DNA polymerase nu [Source:HGNC Symbol;Acc:HGNC:18870]	1.17067	RCAN1	regulator of calcineurin 1 [Source:HGNC Symbol;Acc:HGNC:3040]	-0.189599	KSR2	kinase suppressor of ras 2 [Source:HGNC Symbol;Acc:HGNC:18610]	0.267987
NLRP14	NLR family pyrin domain containing 14 [Source:HGNC Symbol;Acc:HGNC:22939]	-1.4153	PPFIA2	PTPRF interacting protein alpha 2 [Source:HGNC Symbol;Acc:HGNC:9246]	2.75073	RCAN2	regulator of calcineurin 2 [Source:HGNC Symbol;Acc:HGNC:3041]	-0.518722	LAGE3	L antigen family member 3 [Source:HGNC Symbol;Acc:HGNC:26058]	0.378523
NPFFR1	neuropeptide FF receptor 1 [Source:HGNC Symbol;Acc:HGNC:17425]	-1.30301	PROC	protein C, inactivator of coagulation factors Va and VIIIa [Source:HGNC Symbol;Acc:HGNC:9451]	2.00215	REV1	REV1 DNA directed polymerase [Source:HGNC Symbol;Acc:HGNC:14060]	-0.354092	LINGO1	leucine rich repeat and Ig domain containing 1 [Source:HGNC Symbol;Acc:HGNC:21205]	0.311004
NPY6R	neuropeptide Y receptor Y6 (pseudogene) [Source:HGNC Symbol;Acc:HGNC:7959]	-2.56681	PTP4A3	protein tyrosine phosphatase 4A3 [Source:HGNC Symbol;Acc:HGNC:9636]	1.39807	RFPL2	ret finger protein like 2 [Source:HGNC Symbol;Acc:HGNC:9979]	-0.535442	LMNB1	lamin B1 [Source:HGNC Symbol;Acc:HGNC:6637]	0.723424
NR0B2	nuclear receptor subfamily 0 group B member 2 [Source:HGNC Symbol;Acc:HGNC:7961]	-1.06618	PVT1	Pvt1 oncogene [Source:HGNC Symbol;Acc:HGNC:9709]	1.24651	RNF150	ring finger protein 150 [Source:HGNC Symbol;Acc:HGNC:23138]	-0.377124	LPL	lipoprotein lipase [Source:HGNC Symbol;Acc:HGNC:6677]	0.565702
NR4A3	nuclear receptor subfamily 4 group A member 3 [Source:HGNC Symbol;Acc:HGNC:7982]	-1.32739	RAB19	RAB19, member RAS oncogene family [Source:HGNC Symbol;Acc:HGNC:19982]	1.17507	RNF185	ring finger protein 185 [Source:HGNC Symbol;Acc:HGNC:26783]	-0.538585	LRR1	leucine rich repeat protein 1 [Source:HGNC Symbol;Acc:HGNC:19742]	0.278275
NRG1	neuregulin 1 [Source:HGNC Symbol;Acc:HGNC:7997]	-1.49452	RAMP1	receptor activity modifying protein 1 [Source:HGNC Symbol;Acc:HGNC:9843]	1.10857	SACS	sacsin molecular chaperone [Source:HGNC Symbol;Acc:HGNC:10519]	-0.498449	LRSAM1	leucine rich repeat and sterile alpha motif containing 1 [Source:HGNC Symbol;Acc:HGNC:25135]	0.289546
NT5C1A	5'-nucleotidase, cytosolic IA [Source:HGNC Symbol;Acc:HGNC:17819]	-2.19073	RAP1GAP	RAP1 GTPase activating protein [Source:HGNC Symbol;Acc:HGNC:9858]	1.34974	SCN7A	sodium voltage-gated channel alpha subunit 7 [Source:HGNC Symbol;Acc:HGNC:10594]	-1.42478	MAD2L2	mitotic arrest deficient 2 like 2 [Source:HGNC Symbol;Acc:HGNC:6764]	0.337932
PALLD	palladin, cytoskeletal associated protein [Source:HGNC Symbol;Acc:HGNC:17068]	-1.50907	REG4	regenerating family member 4 [Source:HGNC Symbol;Acc:HGNC:22977]	1.25326	SEMA6A	semaphorin 6A [Source:HGNC Symbol;Acc:HGNC:10738]	-0.860261	MARS2	methionyl-tRNA synthetase 2, mitochondrial [Source:HGNC Symbol;Acc:HGNC:25133]	0.332196
PAX8	paired box 8 [Source:HGNC Symbol;Acc:HGNC:8622]	-3.30053	RELN	reelin [Source:HGNC Symbol;Acc:HGNC:9957]	1.72536	SERPINA3	serpin family A member 3 [Source:HGNC Symbol;Acc:HGNC:16]	-2.16397	MAU2	MAU2 sister chromatid cohesion factor [Source:HGNC Symbol;Acc:HGNC:29140]	0.190243
PDLIM7	PDZ and LIM domain 7 [Source:HGNC Symbol;Acc:HGNC:22958]	-1.02125	ROPN1	rhophilin associated tail protein 1 [Source:HGNC Symbol;Acc:HGNC:17692]	1.5297	SETDB2	SET domain bifurcated histone lysine methyltransferase 2 [Source:HGNC Symbol;Acc:HGNC:20263]	-0.364585	MCMDC2	minichromosome maintenance domain containing 2 [Source:HGNC Symbol;Acc:HGNC:26368]	0.397008
PDPN	podoplanin [Source:HGNC Symbol;Acc:HGNC:29602]	-1.06102	SCIN	scinderin [Source:HGNC Symbol;Acc:HGNC:21695]	1.02896	SLC1A5	solute carrier family 1 member 5 [Source:HGNC Symbol;Acc:HGNC:10943]	-0.521711	MCU	mitochondrial calcium uniporter [Source:HGNC Symbol;Acc:HGNC:23526]	0.346024
PGF	placental growth factor [Source:HGNC Symbol;Acc:HGNC:8893]	-1.46555	SDK1	sidekick cell adhesion molecule 1 [Source:HGNC Symbol;Acc:HGNC:19307]	1.7374	SLMAP	sarcolemma associated protein [Source:HGNC Symbol;Acc:HGNC:16643]	-0.432733	MDGA2	MAM domain containing glycosylphosphatidylinositol anchor 2 [Source:HGNC Symbol;Acc:HGNC:19835]	0.252125
PHLDA1	pleckstrin homology like domain family A member 1 [Source:HGNC Symbol;Acc:HGNC:8933]	-1.18768	SLC22A10	solute carrier family 22 member 10 [Source:HGNC Symbol;Acc:HGNC:18057]	2.87778	SMTN	smoothelin [Source:HGNC Symbol;Acc:HGNC:11126]	-0.445617	MEST	mesoderm specific transcript [Source:HGNC Symbol;Acc:HGNC:7028]	0.457954
PI16	peptidase inhibitor 16 [Source:HGNC Symbol;Acc:HGNC:21245]	-1.81663	SLC23A3	solute carrier family 23 member 3 [Source:HGNC Symbol;Acc:HGNC:20601]	1.35911	SOD2	superoxide dismutase 2 [Source:HGNC Symbol;Acc:HGNC:11180]	-0.936792	MKI67	marker of proliferation Ki-67 [Source:HGNC Symbol;Acc:HGNC:7107]	1.02762
PIP5KL1	phosphatidylinositol-4-phosphate 5-kinase like 1 [Source:HGNC Symbol;Acc:HGNC:28711]	-1.14359	SLC24A2	solute carrier family 24 member 2 [Source:HGNC Symbol;Acc:HGNC:10976]	1.61813	SORBS1	sorbin and SH3 domain containing 1 [Source:HGNC Symbol;Acc:HGNC:14565]	-2.05057	MND1	meiotic nuclear divisions 1 [Source:HGNC Symbol;Acc:HGNC:24839]	0.264829
PIWIL2	piwi like RNA-mediated gene silencing 2 [Source:HGNC Symbol;Acc:HGNC:17644]	-1.02019	SLC26A6	solute carrier family 26 member 6 [Source:HGNC Symbol;Acc:HGNC:14472]	1.31524	SPON1	spondin 1 [Source:HGNC Symbol;Acc:HGNC:11252]	-0.586992	MOK	MOK protein kinase [Source:HGNC Symbol;Acc:HGNC:9833]	0.194306
PKD1L2	polycystin 1 like 2 (gene/pseudogene) [Source:HGNC Symbol;Acc:HGNC:21715]	-6.65402	SLC38A11	solute carrier family 38 member 11 [Source:HGNC Symbol;Acc:HGNC:26836]	1.07215	STARD4	StAR related lipid transfer domain containing 4 [Source:HGNC Symbol;Acc:HGNC:18058]	-0.527543	MPHOSPH9	M-phase phosphoprotein 9 [Source:HGNC Symbol;Acc:HGNC:7215]	0.62668
PLA2G4D	phospholipase A2 group IVD [Source:HGNC Symbol;Acc:HGNC:30038]	-1.61563	SLC44A5	solute carrier family 44 member 5 [Source:HGNC Symbol;Acc:HGNC:28524]	1.82621	STAT3	signal transducer and activator of transcription 3 [Source:HGNC Symbol;Acc:HGNC:11364]	-0.552205	MRM1	mitochondrial rRNA methyltransferase 1 [Source:HGNC Symbol;Acc:HGNC:26202]	0.324516
PLAC9	placenta associated 9 [Source:HGNC Symbol;Acc:HGNC:19255]	-1.16585	SLC6A20	solute carrier family 6 member 20 [Source:HGNC Symbol;Acc:HGNC:30927]	1.22448	SYNE1	spectrin repeat containing nuclear envelope protein 1 [Source:HGNC Symbol;Acc:HGNC:17089]	-0.814309	MRPL15	mitochondrial ribosomal protein L15 [Source:HGNC Symbol;Acc:HGNC:14054]	0.415256
PLLP	plasmolipin [Source:HGNC Symbol;Acc:HGNC:18553]	-2.09426	SLC9A3	solute carrier family 9 member A3 [Source:HGNC Symbol;Acc:HGNC:11073]	1.91433	TACC1	transforming acidic coiled-coil containing protein 1 [Source:HGNC Symbol;Acc:HGNC:11522]	-0.475816	MRPL28	mitochondrial ribosomal protein L28 [Source:HGNC Symbol;Acc:HGNC:14484]	0.236688
POPDC2	popeye domain containing 2 [Source:HGNC Symbol;Acc:HGNC:17648]	-1.49701	SLIT1	slit guidance ligand 1 [Source:HGNC Symbol;Acc:HGNC:11085]	3.1643	TACC2	transforming acidic coiled-coil containing protein 2 [Source:HGNC Symbol;Acc:HGNC:11523]	-0.392837	MRPS2	mitochondrial ribosomal protein S2 [Source:HGNC Symbol;Acc:HGNC:14495]	0.30429
POU2F3	POU class 2 homeobox 3 [Source:HGNC Symbol;Acc:HGNC:19864]	-1.67513	SMC1B	structural maintenance of chromosomes 1B [Source:HGNC Symbol;Acc:HGNC:11112]	1.12643	TCEAL4	transcription elongation factor A like 4 [Source:HGNC Symbol;Acc:HGNC:26121]	-0.307381	MTHFD1	methylenetetrahydrofolate dehydrogenase, cyclohydrolase and formyltetrahydrofolate synthetase 1 [Source:HGNC Symbol;Acc:HGNC:7432]	0.320132
PPP1R1A	protein phosphatase 1 regulatory inhibitor subunit 1A [Source:HGNC Symbol;Acc:HGNC:9286]	-1.38195	SNHG4	small nucleolar RNA host gene 4 [Source:HGNC Symbol;Acc:HGNC:32964]	2.16021	TENM3	teneurin transmembrane protein 3 [Source:HGNC Symbol;Acc:HGNC:29944]	-0.415228	MTX1	metaxin 1 [Source:HGNC Symbol;Acc:HGNC:7504]	0.249171
PRDM11	PR/SET domain 11 [Source:HGNC Symbol;Acc:HGNC:13996]	-1.13108	SNORA63	small nucleolar RNA, H/ACA box 63E [Source:HGNC Symbol;Acc:HGNC:52212]	2.01645	TGFB3	transforming growth factor beta 3 [Source:HGNC Symbol;Acc:HGNC:11769]	-1.10745	NBEAL2	neurobeachin like 2 [Source:HGNC Symbol;Acc:HGNC:31928]	0.345343
PRKCB	protein kinase C beta [Source:HGNC Symbol;Acc:HGNC:9395]	-1.86237	SNORA81	small nucleolar RNA, H/ACA box 81 [Source:HGNC Symbol;Acc:HGNC:32667]	1.51358	TGFBR1	transforming growth factor beta receptor 1 [Source:HGNC Symbol;Acc:HGNC:11772]	-0.451801	NCAPH	non-SMC condensin I complex subunit H [Source:HGNC Symbol;Acc:HGNC:1112]	0.428658
PRODH	proline dehydrogenase 1 [Source:HGNC Symbol;Acc:HGNC:9453]	-1.3779	SPINK1	serine peptidase inhibitor Kazal type 1 [Source:HGNC Symbol;Acc:HGNC:11244]	4.55457	TGFBR2	transforming growth factor beta receptor 2 [Source:HGNC Symbol;Acc:HGNC:11773]	-0.490829	NDUFA4L2	NDUFA4 mitochondrial complex associated like 2 [Source:HGNC Symbol;Acc:HGNC:29836]	0.39401
PRTFDC1	phosphoribosyl transferase domain containing 1 [Source:HGNC Symbol;Acc:HGNC:23333]	-1.14927	SPON2	spondin 2 [Source:HGNC Symbol;Acc:HGNC:11253]	2.28265	THSD4	thrombospondin type 1 domain containing 4 [Source:HGNC Symbol;Acc:HGNC:25835]	-0.616966	NEK2	NIMA related kinase 2 [Source:HGNC Symbol;Acc:HGNC:7745]	0.452389
PTGIS	prostaglandin I2 synthase [Source:HGNC Symbol;Acc:HGNC:9603]	-1.34929	STIL	STIL centriolar assembly protein [Source:HGNC Symbol;Acc:HGNC:10879]	1.17213	TIMP3	TIMP metallopeptidase inhibitor 3 [Source:HGNC Symbol;Acc:HGNC:11822]	-0.837554	NETO2	neuropilin and tolloid like 2 [Source:HGNC Symbol;Acc:HGNC:14644]	0.635889
PTGS1	prostaglandin-endoperoxide synthase 1 [Source:HGNC Symbol;Acc:HGNC:9604]	-2.56398	TGM3	transglutaminase 3 [Source:HGNC Symbol;Acc:HGNC:11779]	2.30942	TMBIM1	transmembrane BAX inhibitor motif containing 1 [Source:HGNC Symbol;Acc:HGNC:23410]	-0.632287	NKIRAS2	NFKB inhibitor interacting Ras like 2 [Source:HGNC Symbol;Acc:HGNC:17898]	0.212773
RASGRF1	Ras protein specific guanine nucleotide releasing factor 1 [Source:HGNC Symbol;Acc:HGNC:9875]	-1.70043	TK1	thymidine kinase 1 [Source:HGNC Symbol;Acc:HGNC:11830]	1.22282	TMTC1	transmembrane O-mannosyltransferase targeting cadherins 1 [Source:HGNC Symbol;Acc:HGNC:24099]	-0.382057	NLRX1	NLR family member X1 [Source:HGNC Symbol;Acc:HGNC:29890]	0.190702
RASL12	RAS like family 12 [Source:HGNC Symbol;Acc:HGNC:30289]	-1.60152	TM4SF20	transmembrane 4 L six family member 20 [Source:HGNC Symbol;Acc:HGNC:26230]	2.4078	TNC	tenascin C [Source:HGNC Symbol;Acc:HGNC:5318]	-0.97449	NME1	NME/NM23 nucleoside diphosphate kinase 1 [Source:HGNC Symbol;Acc:HGNC:7849]	0.43625
RBPMS	RNA binding protein, mRNA processing factor [Source:HGNC Symbol;Acc:HGNC:19097]	-1.11723	TMC5	transmembrane channel like 5 [Source:HGNC Symbol;Acc:HGNC:22999]	1.19513	TRPC4	transient receptor potential cation channel subfamily C member 4 [Source:HGNC Symbol;Acc:HGNC:12336]	-1.20278	NME1-NME2	NME1-NME2 readthrough [Source:HGNC Symbol;Acc:HGNC:33531]	0.393112
RCAN2	regulator of calcineurin 2 [Source:HGNC Symbol;Acc:HGNC:3041]	-1.12837	TMEM89	transmembrane protein 89 [Source:HGNC Symbol;Acc:HGNC:32372]	2.32815	TRPM8	transient receptor potential cation channel subfamily M member 8 [Source:HGNC Symbol;Acc:HGNC:17961]	-1.06444	NME2	NME/NM23 nucleoside diphosphate kinase 2 [Source:HGNC Symbol;Acc:HGNC:7850]	0.39227
REC8	REC8 meiotic recombination protein [Source:HGNC Symbol;Acc:HGNC:16879]	-1.36	TMSB15A	thymosin beta 15A [Source:HGNC Symbol;Acc:HGNC:30744]	1.47106	TSC22D3	TSC22 domain family member 3 [Source:HGNC Symbol;Acc:HGNC:3051]	-0.943142	NOP9	NOP9 nucleolar protein [Source:HGNC Symbol;Acc:HGNC:19826]	0.331797
RGS7BP	regulator of G protein signaling 7 binding protein [Source:HGNC Symbol;Acc:HGNC:23271]	-1.61212	TRIM67	tripartite motif containing 67 [Source:HGNC Symbol;Acc:HGNC:31859]	1.20448	VCL	vinculin [Source:HGNC Symbol;Acc:HGNC:12665]	-1.14678	NOTCH3	notch receptor 3 [Source:HGNC Symbol;Acc:HGNC:7883]	0.414032
RHOBTB2	Rho related BTB domain containing 2 [Source:HGNC Symbol;Acc:HGNC:18756]	-1.28576	TTLL6	tubulin tyrosine ligase like 6 [Source:HGNC Symbol;Acc:HGNC:26664]	1.29193	VGLL3	vestigial like family member 3 [Source:HGNC Symbol;Acc:HGNC:24327]	-1.06298	NPLOC4	NPL4 homolog, ubiquitin recognition factor [Source:HGNC Symbol;Acc:HGNC:18261]	0.298278
RNF112	ring finger protein 112 [Source:HGNC Symbol;Acc:HGNC:12968]	-1.61091	TUBB2A	tubulin beta 2A class IIa [Source:HGNC Symbol;Acc:HGNC:12412]	1.31186	WDR1	WD repeat domain 1 [Source:HGNC Symbol;Acc:HGNC:12754]	-0.482096	NPRL3	NPR3 like, GATOR1 complex subunit [Source:HGNC Symbol;Acc:HGNC:14124]	0.244437
ROR2	receptor tyrosine kinase like orphan receptor 2 [Source:HGNC Symbol;Acc:HGNC:10257]	-1.28342	UGT1A1	UDP glucuronosyltransferase family 1 member A1 [Source:HGNC Symbol;Acc:HGNC:12530]	3.5749	WTAP	WT1 associated protein [Source:HGNC Symbol;Acc:HGNC:16846]	-0.565632	NRGN	neurogranin [Source:HGNC Symbol;Acc:HGNC:8000]	0.357488
RSPO3	R-spondin 3 [Source:HGNC Symbol;Acc:HGNC:20866]	-1.43534	UGT2B11	UDP glucuronosyltransferase family 2 member B11 [Source:HGNC Symbol;Acc:HGNC:12545]	2.31087	ZBTB20	zinc finger and BTB domain containing 20 [Source:HGNC Symbol;Acc:HGNC:13503]	-1.05941	NTM	neurotrimin [Source:HGNC Symbol;Acc:HGNC:17941]	0.41394
RTP1	receptor transporter protein 1 [Source:HGNC Symbol;Acc:HGNC:28580]	-1.88913	UGT2B4	UDP glucuronosyltransferase family 2 member B4 [Source:HGNC Symbol;Acc:HGNC:12553]	4.55437	ZBTB38	zinc finger and BTB domain containing 38 [Source:HGNC Symbol;Acc:HGNC:26636]	-0.411809	NUSAP1	nucleolar and spindle associated protein 1 [Source:HGNC Symbol;Acc:HGNC:18538]	0.803413
SFTPC	surfactant protein C [Source:HGNC Symbol;Acc:HGNC:10802]	-2.60508	UNC5A	unc-5 netrin receptor A [Source:HGNC Symbol;Acc:HGNC:12567]	3.85484	ZFP36L1	ZFP36 ring finger protein like 1 [Source:HGNC Symbol;Acc:HGNC:1107]	-0.624615	NVL	nuclear VCP like [Source:HGNC Symbol;Acc:HGNC:8070]	0.722637
SGCA	sarcoglycan alpha [Source:HGNC Symbol;Acc:HGNC:10805]	-1.14584	VSTM2L	V-set and transmembrane domain containing 2 like [Source:HGNC Symbol;Acc:HGNC:16096]	1.69806	ZNF385D	zinc finger protein 385D [Source:HGNC Symbol;Acc:HGNC:26191]	-0.382448	OIP5	Opa interacting protein 5 [Source:HGNC Symbol;Acc:HGNC:20300]	0.28624
SGK1	serum/glucocorticoid regulated kinase 1 [Source:HGNC Symbol;Acc:HGNC:10810]	-1.17892	WFIKKN1	WAP, follistatin/kazal, immunoglobulin, kunitz and netrin domain containing 1 [Source:HGNC Symbol;Acc:HGNC:30912]	1.10871	ZNF655	zinc finger protein 655 [Source:HGNC Symbol;Acc:HGNC:30899]	-0.705167	ORC1	origin recognition complex subunit 1 [Source:HGNC Symbol;Acc:HGNC:8487]	0.26288
SIK1	salt inducible kinase 1 [Source:HGNC Symbol;Acc:HGNC:11142]	-1.31265	YPEL1	yippee like 1 [Source:HGNC Symbol;Acc:HGNC:12845]	1.08899				PARPBP	PARP1 binding protein [Source:HGNC Symbol;Acc:HGNC:26074]	0.236455
SLC4A9	solute carrier family 4 member 9 [Source:HGNC Symbol;Acc:HGNC:11035]	-1.82038	ZNF385B	zinc finger protein 385B [Source:HGNC Symbol;Acc:HGNC:26332]	1.02542				PARVB	parvin beta [Source:HGNC Symbol;Acc:HGNC:14653]	0.230564
SLC7A5	solute carrier family 7 member 5 [Source:HGNC Symbol;Acc:HGNC:11063]	-1.75384	ZNHIT2	zinc finger HIT-type containing 2 [Source:HGNC Symbol;Acc:HGNC:1177]	1.12953				PCDHGC5	protocadherin gamma subfamily C, 5 [Source:HGNC Symbol;Acc:HGNC:8718]	0.0109307
SNAP25	synaptosome associated protein 25 [Source:HGNC Symbol;Acc:HGNC:11132]	-3.15002							PCNA	proliferating cell nuclear antigen [Source:HGNC Symbol;Acc:HGNC:8729]	0.480109
SPARCL1	SPARC like 1 [Source:HGNC Symbol;Acc:HGNC:11220]	-1.12734							PDIK1L	PDLIM1 interacting kinase 1 like [Source:HGNC Symbol;Acc:HGNC:18981]	0.288263
SPEG	striated muscle enriched protein kinase [Source:HGNC Symbol;Acc:HGNC:16901]	-1.17664							PEG10	paternally expressed 10 [Source:HGNC Symbol;Acc:HGNC:14005]	0.481466
SPON1	spondin 1 [Source:HGNC Symbol;Acc:HGNC:11252]	-1.61961							PGAM5	PGAM family member 5, mitochondrial serine/threonine protein phosphatase [Source:HGNC Symbol;Acc:HGNC:28763]	0.283673
ST3GAL1	ST3 beta-galactoside alpha-2,3-sialyltransferase 1 [Source:HGNC Symbol;Acc:HGNC:10862]	-1.00283							PIR	pirin [Source:HGNC Symbol;Acc:HGNC:30048]	0.216846
ST5	p126, suppression of tumorigenicity 5	-1.11673							PKIB	cAMP-dependent protein kinase inhibitor beta [Source:HGNC Symbol;Acc:HGNC:9018]	0.435981
ST6GALNAC4	ST6 N-acetylgalactosaminide alpha-2,6-sialyltransferase 4 [Source:HGNC Symbol;Acc:HGNC:17846]	-1.85035							PLEKHJ1	pleckstrin homology domain containing J1 [Source:HGNC Symbol;Acc:HGNC:18211]	0.234559
STOX2	storkhead box 2 [Source:HGNC Symbol;Acc:HGNC:25450]	-1.79619							PLK1	polo like kinase 1 [Source:HGNC Symbol;Acc:HGNC:9077]	0.611576
SVIL	supervillin [Source:HGNC Symbol;Acc:HGNC:11480]	-1.39957							POLA2	DNA polymerase alpha 2, accessory subunit [Source:HGNC Symbol;Acc:HGNC:30073]	0.357824
TBX4	T-box transcription factor 4 [Source:HGNC Symbol;Acc:HGNC:11603]	-2.25994							POLE	DNA polymerase epsilon, catalytic subunit [Source:HGNC Symbol;Acc:HGNC:9177]	0.290139
TEDDM1	transmembrane epididymal protein 1 [Source:HGNC Symbol;Acc:HGNC:30233]	-2.03956							POLE2	DNA polymerase epsilon 2, accessory subunit [Source:HGNC Symbol;Acc:HGNC:9178]	0.195314
TGFB3	transforming growth factor beta 3 [Source:HGNC Symbol;Acc:HGNC:11769]	-1.20298							POLE3	DNA polymerase epsilon 3, accessory subunit [Source:HGNC Symbol;Acc:HGNC:13546]	0.239519
TIMP3	TIMP metallopeptidase inhibitor 3 [Source:HGNC Symbol;Acc:HGNC:11822]	-1.16509							PPEF1	protein phosphatase with EF-hand domain 1 [Source:HGNC Symbol;Acc:HGNC:9243]	0.191918
TMEM158	transmembrane protein 158 [Source:HGNC Symbol;Acc:HGNC:30293]	-1.1366							PPFIA2	PTPRF interacting protein alpha 2 [Source:HGNC Symbol;Acc:HGNC:9246]	1.03515
TP53AIP1	tumor protein p53 regulated apoptosis inducing protein 1 [Source:HGNC Symbol;Acc:HGNC:29984]	-1.43636							PPP1R35	protein phosphatase 1 regulatory subunit 35 [Source:HGNC Symbol;Acc:HGNC:28320]	0.313265
TRPM3	transient receptor potential cation channel subfamily M member 3 [Source:HGNC Symbol;Acc:HGNC:17992]	-2.99219							PRRT3	proline rich transmembrane protein 3 [Source:HGNC Symbol;Acc:HGNC:26591]	0.260607
TRPM5	transient receptor potential cation channel subfamily M member 5 [Source:HGNC Symbol;Acc:HGNC:14323]	-4.20296							PTGES2	prostaglandin E synthase 2 [Source:HGNC Symbol;Acc:HGNC:17822]	0.223537
TSPAN18	tetraspanin 18 [Source:HGNC Symbol;Acc:HGNC:20660]	-1.78243							PTPRO	protein tyrosine phosphatase receptor type O [Source:HGNC Symbol;Acc:HGNC:9678]	0.260884
TWIST2	twist family bHLH transcription factor 2 [Source:HGNC Symbol;Acc:HGNC:20670]	-1.0076							PYGO2	pygopus family PHD finger 2 [Source:HGNC Symbol;Acc:HGNC:30257]	0.327692
UBXN10	UBX domain protein 10 [Source:HGNC Symbol;Acc:HGNC:26354]	-1.89485							QSOX2	quiescin sulfhydryl oxidase 2 [Source:HGNC Symbol;Acc:HGNC:30249]	0.24474
VCL	vinculin [Source:HGNC Symbol;Acc:HGNC:12665]	-1.42441							RAB11FIP3	RAB11 family interacting protein 3 [Source:HGNC Symbol;Acc:HGNC:17224]	0.268799
WFDC1	WAP four-disulfide core domain 1 [Source:HGNC Symbol;Acc:HGNC:15466]	-1.22131							RAB40B	RAB40B, member RAS oncogene family [Source:HGNC Symbol;Acc:HGNC:18284]	0.212282
WFDC2	WAP four-disulfide core domain 2 [Source:HGNC Symbol;Acc:HGNC:15939]	-2.36336							RAD51AP1	RAD51 associated protein 1 [Source:HGNC Symbol;Acc:HGNC:16956]	0.44787
WISP2	cellular Communication Network Factor 5	-1.64786							RBL1	RB transcriptional corepressor like 1 [Source:HGNC Symbol;Acc:HGNC:9893]	0.285642
WNT2B	Wnt family member 2B [Source:HGNC Symbol;Acc:HGNC:12781]	-1.46847							RBM15B	RNA binding motif protein 15B [Source:HGNC Symbol;Acc:HGNC:24303]	0.312127
WSCD2	WSC domain containing 2 [Source:HGNC Symbol;Acc:HGNC:29117]	-1.52423							RCC1	regulator of chromosome condensation 1 [Source:HGNC Symbol;Acc:HGNC:1913]	0.344832
ZNF516	zinc finger protein 516 [Source:HGNC Symbol;Acc:HGNC:28990]	-1.48121							RDM1	RAD52 motif containing 1 [Source:HGNC Symbol;Acc:HGNC:19950]	0.236626
									REXO4	REX4 homolog, 3'-5' exonuclease [Source:HGNC Symbol;Acc:HGNC:12820]	0.240609
									RGS11	regulator of G protein signaling 11 [Source:HGNC Symbol;Acc:HGNC:9993]	0.465154
									RGS3	regulator of G protein signaling 3 [Source:HGNC Symbol;Acc:HGNC:9999]	0.351138
									RHOU	ras homolog family member U [Source:HGNC Symbol;Acc:HGNC:17794]	0.554285
									RIMKLA	ribosomal modification protein rimK like family member A [Source:HGNC Symbol;Acc:HGNC:28725]	0.258871
									RNASEH2A	ribonuclease H2 subunit A [Source:HGNC Symbol;Acc:HGNC:18518]	0.419151
									RPL38	ribosomal protein L38 [Source:HGNC Symbol;Acc:HGNC:10349]	0.357826
									RPP40	ribonuclease P/MRP subunit p40 [Source:HGNC Symbol;Acc:HGNC:20992]	0.278399
									RPS19	ribosomal protein S19 [Source:HGNC Symbol;Acc:HGNC:10402]	0.396949
									RRS1	ribosome biogenesis regulator 1 homolog [Source:HGNC Symbol;Acc:HGNC:17083]	0.417397
									RUVBL1	RuvB like AAA ATPase 1 [Source:HGNC Symbol;Acc:HGNC:10474]	0.463613
									SCGN	secretagogin, EF-hand calcium binding protein [Source:HGNC Symbol;Acc:HGNC:16941]	0.709322
									SF3A2	splicing factor 3a subunit 2 [Source:HGNC Symbol;Acc:HGNC:10766]	0.322601
									SF3B4	splicing factor 3b subunit 4 [Source:HGNC Symbol;Acc:HGNC:10771]	0.329512
									SGPP2	sphingosine-1-phosphate phosphatase 2 [Source:HGNC Symbol;Acc:HGNC:19953]	0.507977
									SHMT2	serine hydroxymethyltransferase 2 [Source:HGNC Symbol;Acc:HGNC:10852]	0.512276
									SLC25A39	solute carrier family 25 member 39 [Source:HGNC Symbol;Acc:HGNC:24279]	0.517448
									SLC29A2	solute carrier family 29 member 2 [Source:HGNC Symbol;Acc:HGNC:11004]	0.290434
									SLC35A2	solute carrier family 35 member A2 [Source:HGNC Symbol;Acc:HGNC:11022]	0.234016
									SLC35F3	solute carrier family 35 member F3 [Source:HGNC Symbol;Acc:HGNC:23616]	0.288625
									SLC39A11	solute carrier family 39 member 11 [Source:HGNC Symbol;Acc:HGNC:14463]	0.364016
									SLC39A3	solute carrier family 39 member 3 [Source:HGNC Symbol;Acc:HGNC:17128]	0.253921
									SLC44A5	solute carrier family 44 member 5 [Source:HGNC Symbol;Acc:HGNC:28524]	0.876952
									SLC5A6	solute carrier family 5 member 6 [Source:HGNC Symbol;Acc:HGNC:11041]	0.363778
									SMIM4	small integral membrane protein 4 [Source:HGNC Symbol;Acc:HGNC:37257]	0.40864
									SNORA5A	small nucleolar RNA, H/ACA box 5A [Source:HGNC Symbol;Acc:HGNC:32588]	0.640627
									SNORA69	small nucleolar RNA, H/ACA box 69 [Source:HGNC Symbol;Acc:HGNC:10226]	0.363968
									SPAG5	sperm associated antigen 5 [Source:HGNC Symbol;Acc:HGNC:13452]	0.658503
									SPDL1	spindle apparatus coiled-coil protein 1 [Source:HGNC Symbol;Acc:HGNC:26010]	0.345806
									SPDYE3	speedy/RINGO cell cycle regulator family member E3 [Source:HGNC Symbol;Acc:HGNC:35462]	0.372049
									SPRY4	sprouty RTK signaling antagonist 4 [Source:HGNC Symbol;Acc:HGNC:15533]	0.562074
									SRGAP3	SLIT-ROBO Rho GTPase activating protein 3 [Source:HGNC Symbol;Acc:HGNC:19744]	0.339593
									SS18L1	SS18L1 subunit of BAF chromatin remodeling complex [Source:HGNC Symbol;Acc:HGNC:15592]	0.162468
									SSTR1	somatostatin receptor 1 [Source:HGNC Symbol;Acc:HGNC:11330]	0.623642
									STAG3	stromal antigen 3 [Source:HGNC Symbol;Acc:HGNC:11356]	0.179757
									STX3	syntaxin 3 [Source:HGNC Symbol;Acc:HGNC:11438]	0.373063
									STYXL1	serine/threonine/tyrosine interacting like 1 [Source:HGNC Symbol;Acc:HGNC:18165]	0.318914
									SUV39H1	suppressor of variegation 3-9 homolog 1 [Source:HGNC Symbol;Acc:HGNC:11479]	0.356918
									SYNE4	spectrin repeat containing nuclear envelope family member 4 [Source:HGNC Symbol;Acc:HGNC:26703]	0.305568
									TAF4	TATA-box binding protein associated factor 4 [Source:HGNC Symbol;Acc:HGNC:11537]	0.184331
									TBRG4	transforming growth factor beta regulator 4 [Source:HGNC Symbol;Acc:HGNC:17443]	0.358598
									TBX15	T-box transcription factor 15 [Source:HGNC Symbol;Acc:HGNC:11594]	0.386821
									TCTEX1D2	Dynein Light Chain Tctex-Type 2B	0.333929
									TERC	telomerase RNA component [Source:HGNC Symbol;Acc:HGNC:11727]	0.800194
									THBS3	thrombospondin 3 [Source:HGNC Symbol;Acc:HGNC:11787]	0.314451
									THEM4	thioesterase superfamily member 4 [Source:HGNC Symbol;Acc:HGNC:17947]	0.246953
									TICRR	TOPBP1 interacting checkpoint and replication regulator [Source:HGNC Symbol;Acc:HGNC:28704]	0.527168
									TIMM8A	translocase of inner mitochondrial membrane 8A [Source:HGNC Symbol;Acc:HGNC:11817]	0.297417
									TMEM241	transmembrane protein 241 [Source:HGNC Symbol;Acc:HGNC:31723]	0.228716
									TMSB10	thymosin beta 10 [Source:HGNC Symbol;Acc:HGNC:11879]	0.693142
									TOR3A	torsin family 3 member A [Source:HGNC Symbol;Acc:HGNC:11997]	0.320085
									TPX2	TPX2 microtubule nucleation factor [Source:HGNC Symbol;Acc:HGNC:1249]	1.16708
									TRAF7	TNF receptor associated factor 7 [Source:HGNC Symbol;Acc:HGNC:20456]	0.321356
									TRAPPC9	trafficking protein particle complex subunit 9 [Source:HGNC Symbol;Acc:HGNC:30832]	0.353261
									TRIM14	tripartite motif containing 14 [Source:HGNC Symbol;Acc:HGNC:16283]	0.343473
									TRIM25	tripartite motif containing 25 [Source:HGNC Symbol;Acc:HGNC:12932]	0.30123
									TRIM48	tripartite motif containing 48 [Source:HGNC Symbol;Acc:HGNC:19021]	0.686551
									TROAP	trophinin associated protein [Source:HGNC Symbol;Acc:HGNC:12327]	0.399165
									TTC26	tetratricopeptide repeat domain 26 [Source:HGNC Symbol;Acc:HGNC:21882]	0.291247
									TTYH2	tweety family member 2 [Source:HGNC Symbol;Acc:HGNC:13877]	0.212731
									TTYH3	tweety family member 3 [Source:HGNC Symbol;Acc:HGNC:22222]	0.368482
									TUBB3	tubulin beta 3 class III [Source:HGNC Symbol;Acc:HGNC:20772]	0.259261
									UBE2S	ubiquitin conjugating enzyme E2 S [Source:HGNC Symbol;Acc:HGNC:17895]	0.508447
									UBFD1	ubiquitin family domain containing 1 [Source:HGNC Symbol;Acc:HGNC:30565]	0.280889
									UBL4A	ubiquitin like 4A [Source:HGNC Symbol;Acc:HGNC:12505]	0.22428
									UCK1	uridine-cytidine kinase 1 [Source:HGNC Symbol;Acc:HGNC:14859]	0.200927
									UNC119	unc-119 lipid binding chaperone [Source:HGNC Symbol;Acc:HGNC:12565]	0.239753
									VAT1	vesicle amine transport 1 [Source:HGNC Symbol;Acc:HGNC:16919]	0.297143
									VAV2	vav guanine nucleotide exchange factor 2 [Source:HGNC Symbol;Acc:HGNC:12658]	0.287232
									WASF1	WASP family member 1 [Source:HGNC Symbol;Acc:HGNC:12732]	0.290444
									WDR25	WD repeat domain 25 [Source:HGNC Symbol;Acc:HGNC:21064]	0.161721
									WDR53	WD repeat domain 53 [Source:HGNC Symbol;Acc:HGNC:28786]	0.212974
									YY2	YY2 transcription factor [Source:HGNC Symbol;Acc:HGNC:31684]	0.279792
									ZHX3	zinc fingers and homeoboxes 3 [Source:HGNC Symbol;Acc:HGNC:15935]	0.347648
									ZNF200	zinc finger protein 200 [Source:HGNC Symbol;Acc:HGNC:12993]	0.202676
									ZNF285	zinc finger protein 285 [Source:HGNC Symbol;Acc:HGNC:13079]	0.225017
									ZNF584	zinc finger protein 584 [Source:HGNC Symbol;Acc:HGNC:27318]	0.215768
									ZNF622	zinc finger protein 622 [Source:HGNC Symbol;Acc:HGNC:30958]	0.229224
									ZNF695	zinc finger protein 695 [Source:HGNC Symbol;Acc:HGNC:30954]	0.214818
									ZNRF2	zinc and ring finger 2 [Source:HGNC Symbol;Acc:HGNC:22316]	0.31526
									ZP3	zona pellucida glycoprotein 3 [Source:HGNC Symbol;Acc:HGNC:13189]	0.322351
